# Supplementary material for: Multilocus Variable-Number Tandem-Repeat Analysis of Yersinia ruckeri Confirms the Existence of Host Specificity, Geographic Endemism, and Anthropogenic Dissemination of Virulent Clones
Source: Appl Environ Microbiol. 2018 Aug 1;84(16):e00730-18. doi: 10.1128/AEM.00730-18 (PMC6070765; doi:10.1128/AEM.00730-18)
Supplement: Supplemental material [file AEM.00730-18_zam016188666sd1.xlsx]

## Sheet: Table S1
Table S1: Metadata on all Y. ruckeri strains/isolates included in this study.
Strain/ isolate id.	Alias	Country of origin	State etc.	Biological origin	Year of isolation	Serotypea	Biotype	MLVA clonal complex	MLSTb sequence type
NVI-343	NFHRL 332-052	Unknown		Unknown	pre 1986	O2
NVI-488		Norway		Salmo salar	1987	O1
NVI-495		Norway		Oncorhynchus mykiss	1987	O2	1		40
NVI-499	YR122A	Finland		Salmo salar	1988	O6
NVI-500	YR124A	Finland		Oncorhynchus mykiss	1988	O1
NVI-1177		Norway		Salmo salar	1987	O2		3
NVI-1178		Norway		Salmo salar	1987	O2		3
NVI-1182		Norway		Larinae	1987	O1		1
NVI-1185	E59	UK	England	Unknown	pre 1988	O1	2	2a
NVI-1265	E63	UK	England	Unknown	pre 1988	O1	2	2a
NVI-1290		Norway		Salmo salar	1987	O1
NVI-1291		Norway		Salmo salar	1987	O2		3
NVI-1292		Norway		Salmo salar	1987	O1		1
NVI-1311		Norway		Larus argentatus	1987	O1		1
NVI-1313		Norway		Salvelinus alpinus	1987	O1		1
NVI-1316	PP 31	Spain		Oncorhynchus mykiss	pre 1988	O1	1	2c
NVI-1317	FP 11	Spain		Oncorhynchus mykiss	pre 1988	O1	1	2c
NVI-1318		Norway		Oncorhynchus mykiss	1987	O1		1
NVI-1319		Norway		Salvelinus alpinus	1987	O1		1
NVI-1347		Norway		Salmo salar	1988	O2	1	3	40
NVI-1365		Norway		Salmo salar	1988	O1	1		22
NVI-1366		Norway		Unknown	1988	O2	1	3	40
NVI-1367		Norway		Unknown	1988	O2	1	3	40
NVI-1369		Norway		Salmo salar	1988	O1		1
NVI-1381		Ireland		Oncorhynchus mykiss	pre 1989	O1	1	2c
NVI-1382	5504/84	Italy		Oncorhynchus mykiss	1984	O1	1	2c
NVI-1383	512/86	Italy		Oncorhynchus mykiss	1986	O1	1	2c
NVI-1384	38/84	France		Oncorhynchus mykiss	1984	O1	1	2c
NVI-1385	24/84	France		Oncorhynchus mykiss	1984	O1	1	2c
NVI-1386	F 61.8, 5/82	Germany		Unknown	1982	O1
NVI-1387	F 84.5, 82	Germany		Cyprinus carpio	1982	No reaction
NVI-1389		Norway		Salmo salar	1989	O1
NVI-1398	SVA 169/86	Sweden		Oncorhynchus mykiss	1986	O7
NVI-1399	SVA 58/86	Sweden		Oncorhynchus mykiss	1986	O1
NVI-1594		Norway		Salmo salar	1990	O2	1	3	40
NVI-1660		Norway		Salmo salar	1990	O2	1	3	40
NVI-2135		Norway		Coregonus lavaretus	1991	O2	1		40
NVI-2197		Norway		Coregonus lavaretus	1991	O2	1		40
NVI-2205		Norway		Coregonus lavaretus	1991	O2	1		40
NVI-2274		Norway		Salmo salar	1992	O2	1	3	40
NVI-2275		Norway		Salmo salar	1992	O1	1		22
NVI-2328		Norway		Salmo salar	1992	O7
NVI-2329		Norway		Salmo salar	1992	O2	1	3	40
NVI-2365		Norway		Salmo salar	1992	O1	1	1	3
NVI-2577		Norway		Salmo salar	1993	O1		1
NVI-2775		Norway		Oncorhynchus mykiss	1994	O2	1		40
NVI-2909		Norway		Salmo trutta	1994	No reaction
NVI-2953		Norway		Salmo salar	1994	O2		3
NVI-2954		Norway		Salmo salar	1994	O2	1	3	40
NVI-2966		Norway		Salmo salar	1994	O1	1		22
NVI-2970		Norway		Salmo salar	1995	O1	1		22
NVI-3629		Norway		Salmo salar	1996	O1		1
NVI-3737		Norway		Salmo salar	1997	O1		1
NVI-3779		Norway		Coregonus lavaretus	1997	O2
NVI-3829		Norway		Salmo salar	1998	O1		1
NVI-3868		Norway		Salmo salar	1998	O1		1
NVI-4006		Norway		Salmo salar	1999	O1		1
NVI-4007		Norway		Salmo salar	1999	O1		1
NVI-4047		Norway		Salmo salar	1999	O1		1
NVI-4098		Norway		Salmo salar	1999	O1		7
NVI-4118		Norway		Salmo salar	2000	O1		1
NVI-4124		Norway		Salmo salar	2000	O1		1
NVI-4132		Norway		Salmo salar	2000	O1		1
NVI-4148		Norway		Salmo salar	2000	O1		1
NVI-4185		Norway		Salmo salar	2000	O1		1
NVI-4256		Norway		Salmo salar	2001	O1		1
NVI-4335		Norway		Salmo salar	2001	O1		1
NVI-4365		Norway		Salmo salar	2001	O2		3
NVI-4479		Norway		Oncorhynchus mykiss	2002	O1
NVI-4493		Norway		Oncorhynchus mykiss	2002	O1
NVI-4507		Norway		Oncorhynchus mykiss	2002	O1
NVI-4564		Norway		Salmo salar	2002	O1		1
NVI-4570		Norway		Salmo salar	2002	O1		1
NVI-4840		Norway		Salmo salar	2003	O2
NVI-4841		Norway		Salmo salar	2003	O1		1
NVI-4854		Norway		Salmo salar	2003	O1		1
NVI-4987		Norway		Coregonus lavaretus	2004	O7
NVI-5089		Norway		Salmo salar	2004	O1			13
NVI-5233		Norway		Salmo salar	2005	O1		1
NVI-5305		Norway		Salmo salar	2005	O1		1
NVI-5570		Norway		Salmo salar	2006	O1	1	1	3
NVI-5599		Norway		Salmo salar	2006	O1		1
NVI-5621		Norway		Salmo salar	2006	O2		3
NVI-5635		Norway		Salmo salar	2006	No reaction			41
NVI-5824		Norway		Salmo salar	2007	O1		1
NVI-5847		Norway		Salmo salar	2007	O1		1
NVI-5858		Norway		Salmo salar	2007	O1		1
NVI-5942		Norway		Salmo salar	2007	O1		1
NVI-6061		Norway		Salmo salar	2008	O1		1
NVI-6092		Norway		Salmo salar	2008	O1	1	1	3
NVI-6130		Norway		Salmo salar	2008	O1	1	1	3
NVI-6225		Norway		Salmo salar	2008	O2	1	3	40
NVI-6274		Norway		Salmo salar	2008	O1		1
NVI-6282		Norway		Salmo salar	2008	O1		1
NVI-6287		Norway		Salmo salar	2008	O1	1	1	3
NVI-6288		Norway		Salmo salar	2008	O1	1	1	3
NVI-6347		Norway		Salmo salar	2008	O1		1
NVI-6348		Norway		Salmo salar	2008	O1		1
NVI-6351		Norway		Salmo salar	2008	O1		1
NVI-6362		Norway		Salmo salar	2008	O1		1
NVI-6393		Norway		Salmo salar	2008	O1		1
NVI-6414		Norway		Salmo salar	2008	O1		1
NVI-6415		Norway		Salmo salar	2008	O1		1
NVI-6526		Norway		Salmo salar	2008	O1		1
NVI-6614		Norway		Salmo salar	2008	O1		1
NVI-6615		Norway		Salmo salar	2008	O1		1
NVI-6616		Norway		Salmo salar	2008	O1		1
NVI-6617		Norway		Salmo salar	2008	O1		1
NVI-6618		Norway		Salmo salar	2008	O1		1
NVI-6619		Norway		Salmo salar	2008	O1		1
NVI-6620		Norway		Salmo salar	2008	O1		1
NVI-6621		Norway		Salmo salar	2008	O1		1
NVI-6678		Norway		Salmo salar	2009	O1		1
NVI-6732		Norway		Salmo salar	2009	O1		1
NVI-6833		Norway		Unknown	2009	O2		3
NVI-6919		Norway		Salmo salar	2009	O1		1
NVI-6939		Norway		Salmo salar	2009	O1	1	1	3
NVI-6940		Norway		Salmo salar	2009	O1	1	1	3
NVI-6950		Norway		Salmo salar	2009	O1		1
NVI-7013		Norway		Salmo salar	2009	O1		1
NVI-7059		Norway		Salmo salar	2009	O1	1	1	3
NVI-7108		Norway		Salmo salar	2009	O1		1
NVI-7142		Norway		Salmo salar	2008	O1		1
NVI-7146		Norway		Salmo salar	2009	O1		1
NVI-7212		Norway		Salmo salar	2010	O1		1
NVI-7231		Norway		Salmo salar	2010	O1	1	1	3
NVI-7306		Norway		Salmo salar	2010	O1		1
NVI-7348		Norway		Salmo salar	2010	O1	1	1	3
NVI-7349		Norway		Salmo salar	2010	O1		1
NVI-7400		Norway		Salmo salar	2010	O2		3
NVI-7470		Norway		Salmo salar	2010	O1		1
NVI-7485		Norway		Salmo salar	2010	O1	1	1	3
NVI-7512		Norway		Salmo salar	2010	O1		1
NVI-7514		Norway		Salmo salar	2010	O1		1
NVI-7525		Norway		Salmo salar	2010	O1		1
NVI-7531		Norway		Salmo salar	2010	O1	1	1	3
NVI-7542		Norway		Salmo salar	2010	O1		1
NVI-7632		Norway		Salmo salar	2010	O1		1
NVI-7934		Norway		Salmo salar	2011	O1		1
NVI-7935		Norway		Salmo salar	2011	O1		1
NVI-7968		Norway		Salmo salar	2011	O1		1
NVI-7970		Norway		Salmo salar	2011	O2		3
NVI-8066		Norway		Salmo salar	2011	O1		1
NVI-8074		Norway		Salmo salar	2011	O1		1
NVI-8076		Norway		Salmo salar	2011	O1		1
NVI-8202		Norway		Salmo salar	2011	O1		1
NVI-8270		Norway		Salmo salar	2011	No reaction
NVI-8331		Norway		Salmo salar	2012	O2	1	3	42
NVI-8363	AP65/12	Unknown		Unknown	pre 2012	O2	1	3	40
NVI-8387		Norway		Salmo salar	2012	O1		1
NVI-8421		Norway		Salmo salar	2012	O1		1
NVI-8422		Norway		Salmo salar	2012	O1		1
NVI-8507		Norway		Salmo salar	2012	O1	1	1	3
NVI-8508		Norway		Salmo salar	2012	O1	1	1	3
NVI-8510		Norway		Salmo salar	2012	O2		3
NVI-8511		Norway		Salmo salar	2012	O2		3
NVI-8512		Norway		Salmo salar	2012	O2		3
NVI-8513		Norway		Salmo salar	2012	O2		3
NVI-8522		Norway		Salmo salar	2012	O1		1
NVI-8524		Norway		Salmo salar	2012	O1		1
NVI-8525		Norway		Salmo salar	2012	O1		1
NVI-8526		Norway		Salmo salar	2012	O1		1
NVI-8527		Norway		Salmo salar	2012	O1		1
NVI-8539		Norway		Salmo salar	2012	O1		1
NVI-8559		Norway		Salmo salar	2012	O1		1
NVI-8567		Norway		Salmo salar	2012	O1		1
NVI-8618		Norway		Salmo salar	2012	O1		1
NVI-8668		Norway		Salmo salar	2012	O1		1
NVI-8670		Norway		Salmo salar	2012	O1		1
NVI-8680		Norway		Salmo salar	2012	O1		1
NVI-8710		Norway		Salmo salar	2012	O2		3
NVI-8749		Norway		Salmo salar	2012	O1		1
NVI-8898		Norway		Salmo salar	2013	O1		1
NVI-9018		Norway		Salmo salar	2013	O1	1	1	3
NVI-9021		Norway		Salmo salar	2013	O1		1
NVI-9055		Norway		Salmo salar	2013	O1		1
NVI-9082		Norway		Salmo salar	2013	O1		1
NVI-9162		Norway		Salmo salar	2013	O1	1	1	3
NVI-9163		Norway		Salmo salar	2013	O1	1	1	3
NVI-9240		Norway		Salmo salar	2013	O1		1
NVI-9241		Norway		Salmo salar	2013	O1		1
NVI-9327		Norway		Salmo salar	2004	O2		3
NVI-9336		Norway		Salmo salar	2013	O1		1
NVI-9394		Norway		Salmo salar	2013	O1		1
NVI-9395		Norway		Salmo salar	2013	O1		1
NVI-9396		Norway		Salmo salar	2013	O1		1
NVI-9397		Norway		Salmo salar	2013	O1		1
NVI-9587		Norway		Salmo salar	2013	O1		1
NVI-9588		Norway		Salmo salar	2013	O1		1
NVI-9589		Norway		Salmo salar	2013	O1		1
NVI-9590		Norway		Salmo salar	2013	O1		1
NVI-9592		Norway		Salmo salar	2013	O1		1
NVI-9593		Norway		Salmo salar	2013	O1		1
NVI-9594		Norway		Salmo salar	2013	O1		1
NVI-9595		Norway		Salmo salar	2013	O1		1
NVI-9596		Norway		Salmo salar	2013	O1		1
NVI-9597		Norway		Salmo salar	2014	O1		1
NVI-9598		Norway		Salmo salar	2014	O1		1
NVI-9654		Norway		Salmo salar	2014	O1	1	1	3
NVI-9656		Norway		Salmo salar	2014	O1	1	1	3
NVI-9657		Norway		Salmo salar	2014	O1		1
NVI-9681		Norway		Salmo salar	2014	O2	1	3	40
NVI-9698		Norway		Salmo salar	2014	O1	1	1	3
NVI-9700		Norway		Salmo salar	2014	O1		1
NVI-9706		Norway		Salmo salar	2014	O1	1	1	3
NVI-9730		Norway		Salvelinus alpinus	2014	O1		1
NVI-9731		Norway		Salmo salar	2014	O1		1
NVI-9732		Norway		Salmo salar	2014	O1		1
NVI-9808		Norway		Salmo salar	2014	O1		1
NVI-9809		Norway		Salmo salar	2014	O1		1
NVI-9810		Norway		Salmo salar	2014	O1		1
NVI-9811		Norway		Salmo salar	2014	O1		1
NVI-9812		Norway		Salvelinus alpinus	2014	O1		1
NVI-9813		Norway		Salmo salar	2014	O1		1
NVI-9814		Norway		Salmo salar	2014	O1		1
NVI-9815		Norway		Salmo salar	2014	O2		3
NVI-9818		Norway		Salmo salar	2014	O1		1
NVI-9844		Norway		Salmo salar	2014	O1		1
NVI-9902		Norway		Salmo salar	2015	O1		1
NVI-9915		Norway		Salmo salar	2015	O1		1
NVI-9916		Norway		Salmo salar	2015	O1		1
NVI-9924	P14-2/10	Finland		Coregonus lavaretus	2010	O1	1
NVI-9925	P15-2/10	Finland		Oncorhynchus mykiss	2010	O1	2	2c
NVI-9949		Norway		Salmo salar	2015	O1		1
NVI-9967		Norway		Salmo salar	2015	O1		1
NVI-9968		Norway		Salmo salar	2015	O2		3
NVI-10025		Norway		Salmo salar	2015	O1		1
NVI-10026		Norway		Salmo salar	2015	O1		1
NVI-10049		Norway		Salmo salar	2015	O1		1
NVI-10050		Norway		Salmo salar	2015	O1		1
NVI-10051		Norway		Salmo salar	2015	O1		1
NVI-10052		Norway		Salmo salar	2015	O1		1
NVI-10055		Norway		Salmo salar	2015	O1		1
NVI-10084		Norway		Salmo salar	2015	O1		1
NVI-10085		Norway		Salmo salar	2015	O1		1
NVI-10127		Norway		Salmo salar	2015	O1		1
NVI-10197		Norway		Salmo salar	2015	O1		1
NVI-10199		Norway		Salmo salar	2015	O2		3
NVI-10208		Norway		Salmo salar	2015	O1		1
NVI-10215		Norway		Salmo salar	2015	O1		1
NVI-10216		Norway		Salmo salar	2015	O1		1
NVI-10217		Norway		Salmo salar	2015	O1		1
NVI-10234		Norway		Salmo salar	2015	O1		1
NVI-10252		Norway		Salmo salar	2015	O1		1
NVI-10254		Norway		Salmo salar	2016	O1		1
NVI-10290		Norway		Salmo salar	2016	O2		3
NVI-10358		Norway		Salmo salar	2016	O1		1
NVI-10361		Norway		Salmo salar	2016	O1		1
NVI-10394		Norway		Salmo salar	2016	O1		1
NVI-10401		Norway		Salmo salar	2016	O1		1
NVI-10403		Norway		Salmo salar	2016	O1		1
NVI-10404		Norway		Salmo salar	2016	O2		3
NVI-10428		Norway		Salmo salar	2016	O1		1	3
NVI-10429		Norway		Salmo salar	2016	O1		1
NVI-10470		Norway		Salmo salar	2016	O1		1
NVI-10499		Norway		Salmo salar	2016	O1		1
NVI-10512		Norway		Salmo salar	2016	O1		1
NVI-10515		Norway		Salmo salar	2016	O1		1
NVI-10517		Norway		Salmo salar	2016	O2		3
NVI-10541		Norway		Salmo salar	2016	O1		1
NVI-10542		Norway		Salmo salar	2016	O1		1
NVI-10561		Norway		Salmo salar	2016	O1		1
NVI-10577		Norway		Salmo salar	2016	O1		1
NVI-10587		Norway		Salmo salar (egg-fluid)	2015	O1	1	8	43
NVI-10588		Norway		Salmo salar (egg-fluid)	2015	O1		8
NVI-10589		Norway		Salmo salar (egg-fluid)	2016	O1
NVI-10590		Norway		Salmo salar (egg-fluid)	2016	O1		8
NVI-10591		Norway		Salmo salar (egg-fluid)	2016	O1		8
NVI-10592		Norway		Salmo salar	2016	O1		1
NVI-10600		Norway		Symphodus melops	2016	O1		1
NVI-10622		Norway		Salmo salar	2016	O1		1
NVI-10704		Norway		Salmo salar	2016	O1		1
NVI-10705		Norway		Salmo salar	2016	O1		1
NVI-10706		Norway		Salmo salar	2016	O1		1
NVI-10717		Norway		Salmo salar	2016	O1		1
NVI-10724		Norway		Salmo salar	2016	O1		1
NVI-10806		Norway		Salmo salar	2016	O1		1
NVI-10860		Norway		Salmo salar	2016	O1		1
NVI-10935		Norway		Salmo salar	2016	O1		1
NVI-10936		Norway		Salmo salar	1986	O1		1
NVI-10937		Norway		Salmo salar	1986	O2		3
NVI-10946		Norway		Salmo salar	2017	O1		1
NVI-10951		Norway		Salmo salar	2017	O1		1
NVI-10974		Norway		Salmo salar	2017	O1		1
NVI-10975		Norway		Salmo salar	2017	O1		1
NVI-10976		Norway		Salmo salar	2017	O1		1
NVI-10977		Norway		Salmo salar	2008	O1		1
NVI-10978		Norway		Salmo salar	2009	O1		1
NVI-10979		Norway		Salmo salar	2009	O1		1
NVI-10980		Norway		Salmo salar	2010	O2		3
NVI-10981		Norway		Salmo salar	2009	O1		1
NVI-10982		Norway		Salmo salar	2010	O1		1
NVI-10983		Norway		Salmo salar	2014	O2		3
NVI-10984		Norway		Salmo salar	2014	O2		3
NVI-10985		Norway		Salmo salar	2017	O1		1
NVI-10986		Norway		Salmo salar	2017	O1		1
NVI-10987		Norway		Salmo salar	2017	O1		1
NVI-10988		Norway		Salmo salar	2017	O1		1
NVI-10989		Norway		Salmo salar	2017	O1		1
NVI-10990		Norway		Salmo salar	2017	O1		1
NVI-10996		Poland		Oncorhynchus mykiss	2017	O1	2	2c
NVI-10997		Poland		Oncorhynchus mykiss	2017	O1	2	2c
NVI-10998		Poland		Oncorhynchus mykiss	2017	O1	2	2c
NVI-10999		Poland		Oncorhynchus mykiss	2017	O1	2	2c
NVI-11000		Sweden		Oncorhynchus mykiss	2017	O1	2	2c
NVI-11002		Sweden		Oncorhynchus mykiss	2017	O1	2	2c
NVI-11004		Sweden		Oncorhynchus mykiss	2017	O1	2	2c
NVI-11007		Sweden		Oncorhynchus mykiss	2017	O1	2	2c
NVI-11020		Norway		Salmo salar	2017	O1		1
NVI-11021		Norway		Salmo salar	2017	O1		1
NVI-11022		Norway		Salmo salar	2017	O1		1
NVI-11023		Norway		Salmo salar	2017	O1		1
NVI-11024		Norway		Salmo salar	2017	O1		1
NVI-11025		Norway		Salmo salar	2017	O1		1
NVI-11026		Norway		Salmo salar	2017	O1		1
NVI-11027		Norway		Salmo salar	2017	O1		1
NVI-11028		Norway		Salmo salar	2017	O1		1
NVI-11036		Norway		Salmo salar	2017	O1		1
NVI-11049		Norway		Salmo salar (egg-fluid)	2017	O1	1	9
NVI-11050		Norway		Salmo salar (egg-fluid)	2017	O1		9
NVI-11053		Norway		Salmo salar (egg-fluid)	2017	O1		9
NVI-11054		Norway		Salmo salar (egg-fluid)	2017	O1		9
NVI-11055		Norway		Salmo salar (egg-fluid)	2017	O1		8
NVI-11056		Norway		Salmo salar (egg-fluid)	2017	O1		9
NVI-11057		Norway		Salmo salar (egg-fluid)	2017	O1		9
NVI-11058		Norway		Salmo salar (egg-fluid)	2017	O1		9
NVI-11059		Norway		Salmo salar (egg-fluid)	2017	O1		9
NVI-11060		Norway		Salmo salar (egg-fluid)	2017	O1		9
NVI-11065		Norway		Salmo salar (egg-fluid)	2017	O1
NVI-11073		Norway		Biofilm	2017	O1
NVI-11074		Norway		Biofilm	2017	O1	1	7
NVI-11075		Norway		Biofilm	2017	O1		7
NVI-11076		Norway		Biofilm	2017	O1		7
NVI-11077		Norway		Biofilm	2017	O1		7
NVI-11078		Norway		Biofilm	2017	O1		7
NVI-11079		Norway		Biofilm	2017	O1		7
NVI-11080		Norway		Biofilm	2017	O1		7
NVI-11081		Norway		Biofilm	2017	O1		7
NVI-11082		Norway		Biofilm	2017	O1		7
NVI-11083		Norway		Biofilm	2017	O1		7
NVI-11087		Norway		Salmo salar	2017	O1		1
ATCC29473T		USA	Idaho	Oncorhynchus mykiss	1961	O1	1	2b	1
CCM6094		USA	Idaho	Oncorhynchus mykiss	pre 1987	O1	1	2b
CSF007-82		USA	Idaho	Oncorhynchus mykiss	1982	O1	1	2b	1
DVJ-04025		UK	England	Oncorhynchus mykiss	2004	O1	2	2a	1
DVJ-84015		UK	England	Oncorhynchus mykiss	1984	O1	2	2a	1
DVJ-84016		UK	England	Oncorhynchus mykiss	1984	O1	2	2a	1
DVJ-85051		UK	England	Oncorhynchus mykiss	1985	O1	2	2a	1
DVJ-86020		UK	Wales	Salmo salar	1986	O1	2	2a	1
DVJ-86021		UK	Wales	Salmo salar	1986	O1	2	2a	1
DVJ-86027		UK	England	Oncorhynchus mykiss	1986	O1	2	2a
DVJ-86038		UK	England	Oncorhynchus mykiss	1986	O1	2	2a	1
DVJ-86043		UK	England	Oncorhynchus mykiss	1986	O1	2	2a	1
DVJ-86047		UK	England	Oncorhynchus mykiss	1986	O2		3
DVJ-86052		UK	England	Oncorhynchus mykiss	1986	O1	2	2a
DVJ-93010		UK	England	Oncorhynchus mykiss	1993	O1	1	2a	1
DVJ-93046		UK	England	Oncorhynchus mykiss	1993	O1	2	2a	1
DVJ-99086		UK	England	Oncorhynchus mykiss	1996	O1	2	2a	1
DVJ-99167		UK	England	Oncorhynchus mykiss	1998	O1	2	2a
JR-1		Peru		Oncorhynchus mykiss	2008	O1	1	2c	28
JR-11		Peru		Oncorhynchus mykiss	2008	O1	2	2c	9
JR-11.29	CECT956	USA		Oncorhynchus tshawytscha	1974	O2	1		4
JR-11.47		USA	Colorado	Oncorhynchus mykiss	1978	O3	1		6
JR-11.73		USA	Pennsylvania	Oncorhynchus mykiss	1981	O4	1	2b	29
JR-15		Peru		Oncorhynchus mykiss	2008	O1	2	2c	11
JR-1533		Norway		Salmo salar	1987	O1	1	1
JR-2/85		Germany		Oncorhynchus mykiss	1985	O2	1		20
JR-2599		Chile		Salmo salar	2008	O1	1		7
JR-32		Peru		Oncorhynchus mykiss	2008	O1	2	2c	9
JR-6807		Chile		Salmo salar	2008	O2	1	3	8
JR-820317		Denmark		Oncorhynchus mykiss	1983	O1	1		25
JR-830118		Denmark		Salmo trutta	1983	O1	1		23
JR-850812		Denmark		Anguilla anguilla	1987	O2	1		22
JR-860821		Finland		Salmo salar	1985	O1	1		17
JR-9		Peru		Oncorhynchus mykiss	2008	O1	1	2c	10
JR-B14-102		Portugal		Sediment	1994	O1	1		3
JR-B16-8		Portugal		Oncorhynchus mykiss	1994	O1	1		18
JR-B9-28		Portugal		Water	1994	O1	1		19
JR-BV216		UK		Oncorhynchus mykiss	2007	O1	1		7
JR-C10-19		Portugal		Sediment	1994	O3	1		18
JR-CA10		Portugal		Oncorhynchus mykiss	2006	O1	2	2c	1
JR-E842		UK		Oncorhynchus mykiss	1995	O1	1		13
JR-RS2		Canada		Oncorhynchus mykiss	1980	O2	1		5
JR-RS54		Canada		Salmo malma	1980	O1	1		21
JR-RS75		Canada		Ondatra zibethicus	1978	O1	1	2c	24
JR-RS80		Canada		Oncorhynchus mykiss	1984	O4	1		27
NCTC12266	FHL 11.4	USA		Oncorhynchus mykiss	pre 1990	O1	1	2b	1
NCTC12267	Big Creek 74	USA	Oregon	Oncorhynchus tshawytscha	1974	O2	1		15
NCTC12268	16A	Canada	Ontario	Oncorhynchus mykiss	1985	O5	1		33
NCTC12269	BA2	Canada		Oncorhynchus mykiss	pre 1990	O6	1		34
NCTC12270	38/85	Denmark		Anguilla anguilla	pre 1990	O7	1		35
NVH_3754		Unknown		Unknown	pre 1989	O1	2	2a
NVH_3755		Norway		Salmo salar	1987	O2		3
NVH_3756		Unknown		Unknown	pre 1989	O1	2	2a
NVH_3757		Norway		Salmo salar	pre 1989	O1
NVH_3758		Norway		Salmo salar	1987	O1		1
NVH_3759		Unknown		Unknown	pre 1989	O1	2	2a
QMA0397	TCFB 0585	Australia	Tasmania	Salmo salar	1987	O1	1	5	44
QMA0401	TCFB 0575	Australia	Tasmania	Oncorhynchus mykiss	1989	O1	1		45
QMA0424	TCFB 1420	Australia	Tasmania	Oncorhynchus mykiss	2002	O1	1		45
QMA0427	TCFB 1818	Australia	Tasmania	Salmo salar	2004	O1	2	5	44
QMA0431	TCFB 2181	Australia	Tasmania	Salmo salar	2007	O1	2	5	44
QMA0435	TCFB 2855	Australia	Tasmania	Salmo salar	2009	O1	1	5	44
QMA0436	TCFB 3031	Australia	Tasmania	Oncorhynchus mykiss	2011	O2	1		46
QMA0438	TCFB 3233	Australia	Tasmania	Salmo salar	2012	O2	1		46
QMA0440	TCFB 3274	Australia	Tasmania	Salmo salar	2014	O1	1	5	47
RD154		Norway		Salmo salar	1985	O1	2
RD330		UK	England	Oncorhynchus mykiss	2001	O1	2	2a	1
RD336		UK	Scotland	Salmo salar	2001	O2	1	6
RD338		UK	Scotland	Salmo salar	2001	O1	1
RD340		UK	Scotland	Salmo salar	2002	O8	1	4	3
RD356		UK	Scotland	Salmo salar	2005	O5	1
RD358		UK	Scotland	Salmo salar	2005	O1	1
RD370		UK	Scotland	Salmo salar	2005	O2	1
RD386		Unknown		Oncorhynchus mykiss	2007	O1	1	2b	1
RD388		UK	England	Oncorhynchus mykiss	2007	O1	2	2a
RD404		UK	Scotland	Salmo salar	2007	O8	1	4
RD406		UK	Scotland	Salmo salar	2008	O5	1
RD426		UK	Scotland	Salmo salar	2008	O8	1	4
RD444		UK	Scotland	Salmo salar	2009	O2	1	6
RD446		UK	Scotland	Salmo salar	2009	O8	1	4
RD468		UK	Scotland	Salmo salar	2010	O8	1	4	3
RD502		UK	Scotland	Salmo salar	2010	O8	1	4
RD512		UK	Scotland	Salmo salar	2010	O8	1	4
RD514		UK	Scotland	Salmo salar	2010	O2	1	6
RD516		UK	Scotland	Oncorhynchus mykiss	2010	O8	2	2a
RD518		UK	Scotland	Oncorhynchus mykiss	2010	O1	2	2a
RD520		UK	Scotland	Oncorhynchus mykiss	2011	O8	2	2a	1
RD530		UK	Scotland	Salmo salar	2011	O8	1	4
RD538		UK	Scotland	Oncorhynchus mykiss	2012	O1	2	2a
RD542		UK	Scotland	Salmo salar	2012	O2	1	6
RD544		UK	Scotland	Oncorhynchus mykiss	2012	O1	1
RD552		UK	Scotland	Salmo salar	2013	O2	1	6
RD556		UK	Scotland	Oncorhynchus mykiss	2013	O1	2	2a
RD558		UK	Scotland	Salmo salar	2013	O5	1	4
RD564		UK	Scotland	Salmo salar	2013	O1	1	4
RD570		UK	Scotland	Salmo salar	2014	O8	1	4
RD576		UK	Scotland	Salmo salar	2014	O8	1	4
TW-11.1		USA	Idaho	Oncorhynchus mykiss	1963	O1	1	2b	1
TW-11.26		USA	North Carolina	Oncorhynchus mykiss	1976	O1	1	2b	1
TW-11.28		USA	Pennsylvania	Oncorhynchus mykiss	1977	O1	1	2b	1
TW-11.30		USA	Maine	Morone americana	1977	O1			3
TW-11.31		USA	California	Oncorhynchus mykiss	1978	O3			35
TW-11.33		USA	Tennessee	Oncorhynchus mykiss	1978	O1	1	2b	1
TW-11.34		USA	Colorado	Oncorhynchus mykiss	1978	O1	1	2b	1
TW-11.4		USA	Utah	Oncorhynchus mykiss	1968	O1	1	2b	1
TW-11.40		USA	North Carolina	Oncorhynchus mykiss	1978	O1	1	2b	1
TW-11.43		Australia	Victoria	Oncorhynchus mykiss	1959	O1	1	5	44
TW-11.44		Australia	Victoria	Oncorhynchus mykiss	1959	O6	1	5	44
TW-11.46		USA	Alaska	Unknown	1978	O1			3
TW-11.49		USA	Colorado	Oncorhynchus mykiss	1978	O5			33
TW-11.5		USA	Wyoming	Salmo clarki	1968	O1	1	2b	1
TW-11.50		USA	Colorado	Oncorhynchus mykiss	1979	O4			3
TW-11.51		USA	Colorado	Oncorhynchus mykiss	1979	O6			33
TW-11.54		USA	Virginia	Oncorhynchus mykiss	1979	O1	1	2b	1
TW-11.55		USA	Massachusetts	Salmo salar	1980	O1	1	2b	1
TW-11.57		USA	Montana	Salmo trutta	1980	O2			15
TW-11.59		Canada		Oncorhynchus mykiss	1981	O3			5
TW-11.62		USA	Idaho	Oncorhynchus mykiss	1981	O2			3
TW-11.65		USA	Montana	Salmo aguabonita	1981	O1			13
TW-11.66		USA	California	Oncorhynchus mykiss	1978	O3			35
TW-11.68		USA	Maryland	Carassius auratus	1983	O1	1	2b	1
TW-11.69		USA	Colorado	Unknown	1984	O1	1	2b	1
TW-11.70		Unknown		Unknown	pre 1990	O1	1	2b	1
TW-11.76		USA	Pennsylvania	Unknown	1985	O1			45
TW-11.97		USA	Pennsylvania	Unknown	1985	O2			15
TW-15-041		USA		Oncorhynchus tshawytscha	2015	O1
TW-15-066		USA		Oncorhynchus tshawytscha	2015	O1	1
TW-16-050		USA		Oncorhynchus tshawytscha	2016	O1	1
TW-F182		USA	North Carolina	Oncorhynchus mykiss	1995	O1	2	2b
TW-F183		USA	North Carolina	Oncorhynchus mykiss	1995	O1	1	2c
TW-F184		USA	North Carolina	Oncorhynchus mykiss	1995	O1	2	2b
TW-F185		USA	North Carolina	Oncorhynchus mykiss	1995	O1	1	2b
TW-F186		USA	Tennessee	Oncorhynchus mykiss	1995	O1	2	2a
TW-F190		USA	North Carolina	Oncorhynchus mykiss	1995	O1	2	2b
TW-F191		USA	North Carolina	Oncorhynchus mykiss	1995	O1	1	2b	1
TW-F195		USA	North Carolina	Oncorhynchus mykiss	1996	O1	1	2c
TW-F196		USA	North Carolina	Oncorhynchus mykiss	1997	O1	2	2b
TW-F198		USA	North Carolina	Oncorhynchus mykiss	1997	O1	2	2b
TW-F199		USA	North Carolina	Oncorhynchus mykiss	1997	O1	2	2b
TW-F200		USA	South Carolia	Oncorhynchus mykiss	1997	O1	2	2b
TW-F201		USA	North Carolina	Oncorhynchus mykiss	1992	O1	2	2b
TW-HEA-280		USA		Oncorhynchus mykiss	2014	O1	2	2b
TW-HEA-302		USA		Oncorhynchus mykiss	2016	O1	2	2b
a: Previously awarded serotype affiliations of strains were not verified/unified in the present study.
b: Modified MLST sequence types as described in Results.
