# Supplementary material for: Multilocus Variable-Number Tandem-Repeat Analysis of Yersinia ruckeri Confirms the Existence of Host Specificity, Geographic Endemism, and Anthropogenic Dissemination of Virulent Clones
Source: Appl Environ Microbiol. 2018 Aug 1;84(16):e00730-18. doi: 10.1128/AEM.00730-18 (PMC6070765; doi:10.1128/AEM.00730-18)
Supplement: Supplemental material [file AEM.00730-18_zam016188666sd2.xlsx]

## Sheet: Table S2
Table S2: VNTR repeat counts (whole repeats) and MLVA clonal complex affiliation of Y. ruckeri strains/isolates investigated in this study. Absent amplicons were assigned a repeat count of 0.
Strain/ isolate id.	Repeat counts in MLVA loci										Clonal complex
	YR2365	YR3168	YR1524	YR2276	YR3750	YR1070	YR57	YR940	YR1899	YR2794
NVI-343	27	6	2	7	23	8	9	7	10	5
NVI-488	21	23	16	11	17	16	2	4	9	4
NVI-495	22	13	6	17	14	15	8	22	9	15
NVI-499	21	32	3	17	12	10	6	11	7	12
NVI-500	23	15	14	19	9	15	2	4	8	4
NVI-1177	19	16	6	17	14	15	6	23	11	11	3
NVI-1178	19	16	6	17	14	15	6	23	9	11	3
NVI-1182	16	12	2	6	8	10	5	27	8	4	1
NVI-1185	27	4	5	11	18	29	3	1	8	7	2a
NVI-1265	36	4	5	11	18	29	3	1	8	7	2a
NVI-1290	21	20	2	6	15	7	6	11	6	4
NVI-1291	19	16	6	17	14	15	6	23	9	11	3
NVI-1292	16	12	2	6	8	10	5	27	7	4	1
NVI-1311	17	12	2	6	8	10	5	27	8	4	1
NVI-1313	16	12	2	6	8	10	5	27	8	4	1
NVI-1316	31	3	5	13	19	15	2	1	7	7	2c
NVI-1317	32	3	5	14	16	13	2	1	11	7	2c
NVI-1318	17	12	2	6	8	10	5	27	8	4	1
NVI-1319	17	12	2	6	8	10	5	27	8	4	1
NVI-1347	19	18	6	17	14	15	6	23	9	11	3
NVI-1365	9	9	15	15	8	8	3	7	6	4
NVI-1366	19	17	6	17	14	15	6	23	9	11	3
NVI-1367	20	16	6	17	14	16	6	23	8	11	3
NVI-1369	16	13	2	6	8	10	5	28	9	4	1
NVI-1381	28	3	5	12	19	16	2	1	5	7	2c
NVI-1382	30	3	5	12	21	15	2	1	7	7	2c
NVI-1383	31	3	5	12	20	15	2	1	8	7	2c
NVI-1384	30	3	5	12	20	15	2	1	7	7	2c
NVI-1385	31	3	5	12	20	15	2	1	7	7	2c
NVI-1386	22	17	7	24	26	20	7	10	7	6
NVI-1387	22	11	5	6	25	22	3	4	5	5
NVI-1389	20	6	16	5	9	6	3	5	10	4
NVI-1398	16	10	8	4	8	9	3	7	7	4
NVI-1399	13	5	5	8	15	14	8	2	6	5
NVI-1594	19	16	6	17	14	15	6	23	9	11	3
NVI-1660	20	16	6	17	14	15	6	23	10	11	3
NVI-2135	16	12	6	17	13	16	5	21	8	11
NVI-2197	16	12	6	17	13	16	5	21	7	11
NVI-2205	16	12	6	17	13	16	5	21	7	11
NVI-2274	22	16	6	17	17	15	6	23	9	11	3
NVI-2275	36	23	16	11	18	16	2	4	6	4
NVI-2328	39	25	5	7	22	10	7	1	9	10
NVI-2329	21	16	6	17	14	15	6	23	9	11	3
NVI-2365	17	13	2	6	8	10	5	27	10	4	1
NVI-2577	16	13	2	6	8	9	5	27	9	4	1
NVI-2775	16	12	6	17	13	16	5	21	7	11
NVI-2909	10	4	6	5	14	7	3	8	12	4
NVI-2953	19	16	6	17	15	16	6	23	11	11	3
NVI-2954	19	16	6	17	15	16	6	23	12	11	3
NVI-2966	26	22	12	13	4	8	2	4	10	4
NVI-2970	26	22	12	13	4	8	2	4	10	4
NVI-3629	7	13	2	6	9	10	5	27	9	4	1
NVI-3737	18	13	2	6	9	10	6	27	8	4	1
NVI-3779	21	14	6	17	15	16	7	22	10	15
NVI-3829	17	13	2	6	9	10	5	27	10	4	1
NVI-3868	16	13	2	6	9	10	4	27	8	4	1
NVI-4006	18	14	2	6	9	10	4	27	9	4	1
NVI-4007	17	13	2	6	9	10	4	27	7	4	1
NVI-4047	17	14	2	6	9	10	4	27	8	4	1
NVI-4098	47	22	10	9	14	22	7	6	8	5	7
NVI-4118	17	13	2	6	9	10	5	27	10	4	1
NVI-4124	17	13	2	6	10	10	5	27	10	4	1
NVI-4132	17	12	2	6	7	11	5	27	9	4	1
NVI-4148	17	13	2	6	9	10	5	27	9	4	1
NVI-4185	17	13	2	6	9	10	4	27	8	4	1
NVI-4256	18	13	2	6	7	10	5	27	8	4	1
NVI-4335	18	13	2	6	7	10	5	27	7	4	1
NVI-4365	19	16	6	18	15	16	6	23	13	11	3
NVI-4479	9	30	6	14	22	10	3	2	5	5
NVI-4493	9	30	6	14	22	10	3	2	5	5
NVI-4507	20	5	13	5	7	6	3	5	10	4
NVI-4564	17	13	2	6	10	10	4	27	8	4	1
NVI-4570	17	13	2	6	9	10	4	27	8	4	1
NVI-4840	18	8	8	10	22	8	12	5	3	7
NVI-4841	17	13	2	6	9	11	4	27	9	4	1
NVI-4854	17	13	2	6	9	10	4	27	8	4	1
NVI-4987	18	9	8	4	26	9	3	7	8	4
NVI-5089	26	11	4	7	4	16	4	7	8	7
NVI-5233	17	13	2	6	9	11	4	27	9	4	1
NVI-5305	17	13	2	6	9	11	4	27	10	4	1
NVI-5570	18	13	2	6	9	10	5	27	11	4	1
NVI-5599	17	13	2	6	10	11	4	28	8	4	1
NVI-5621	19	17	6	17	15	16	6	24	5	11	3
NVI-5635	14	4	6	5	21	7	3	8	15	4
NVI-5824	17	13	2	6	9	11	4	28	9	4	1
NVI-5847	18	13	2	6	9	10	4	27	7	4	1
NVI-5858	17	13	2	6	10	10	5	27	11	4	1
NVI-5942	17	13	2	6	10	11	4	28	9	4	1
NVI-6061	17	13	2	6	9	11	4	28	9	4	1
NVI-6092	17	13	2	6	9	10	5	27	11	4	1
NVI-6130	17	13	2	6	9	10	5	27	11	4	1
NVI-6225	20	17	6	15	15	18	6	23	8	11	3
NVI-6274	17	13	2	6	9	10	5	27	11	4	1
NVI-6282	18	14	2	6	9	10	4	27	8	4	1
NVI-6287	17	13	2	6	9	10	5	27	11	4	1
NVI-6288	16	13	2	6	9	10	5	27	11	4	1
NVI-6347	17	13	2	6	11	11	4	28	8	4	1
NVI-6348	17	13	2	6	9	11	4	28	9	4	1
NVI-6351	17	13	2	6	9	10	5	27	11	4	1
NVI-6362	17	13	2	6	9	10	5	27	11	4	1
NVI-6393	17	13	2	6	9	11	4	29	9	4	1
NVI-6414	17	13	2	6	10	11	4	28	8	4	1
NVI-6415	17	13	2	6	9	10	5	27	8	4	1
NVI-6526	17	13	2	6	9	10	5	27	10	4	1
NVI-6614	17	13	2	6	9	10	5	28	8	4	1
NVI-6615	17	13	2	6	9	10	5	27	11	4	1
NVI-6616	17	13	2	6	9	10	5	28	11	4	1
NVI-6617	17	13	2	6	9	10	5	28	9	4	1
NVI-6618	17	13	2	6	9	10	5	27	10	4	1
NVI-6619	17	13	2	6	9	10	5	27	11	4	1
NVI-6620	17	13	2	6	9	10	5	27	11	4	1
NVI-6621	17	13	2	6	9	10	5	27	11	4	1
NVI-6678	18	13	2	6	7	10	5	28	8	4	1
NVI-6732	17	13	2	6	9	10	5	27	12	4	1
NVI-6833	13	16	6	17	15	16	7	28	8	11	3
NVI-6919	17	13	2	6	9	10	5	27	10	4	1
NVI-6939	17	13	2	6	9	10	5	28	9	4	1
NVI-6940	17	13	2	6	9	10	5	30	9	4	1
NVI-6950	17	13	2	6	9	10	5	28	9	4	1
NVI-7013	18	13	2	6	10	11	4	28	8	4	1
NVI-7059	17	13	2	6	9	10	5	28	10	4	1
NVI-7108	17	13	2	6	9	10	5	29	9	4	1
NVI-7142	17	13	2	6	9	10	5	27	12	4	1
NVI-7146	17	13	2	6	9	10	5	27	12	4	1
NVI-7212	17	13	2	6	9	10	5	27	12	4	1
NVI-7231	17	13	2	6	9	10	5	27	12	4	1
NVI-7306	17	13	2	6	9	10	5	27	10	4	1
NVI-7348	17	13	2	6	10	10	5	28	10	4	1
NVI-7349	17	13	2	6	11	11	4	28	8	4	1
NVI-7400	19	16	6	17	15	17	6	24	9	11	3
NVI-7470	17	14	2	6	9	10	5	27	10	4	1
NVI-7485	17	13	2	6	9	10	5	27	12	4	1
NVI-7512	18	13	2	6	9	11	4	28	9	4	1
NVI-7514	17	13	2	6	9	11	4	28	9	4	1
NVI-7525	18	13	2	6	9	11	4	28	9	4	1
NVI-7531	17	14	2	6	9	10	5	27	10	4	1
NVI-7542	17	13	2	6	10	11	4	28	8	4	1
NVI-7632	17	13	2	6	9	10	5	27	12	4	1
NVI-7934	17	13	2	6	9	11	4	28	9	4	1
NVI-7935	17	13	2	6	9	11	4	28	9	4	1
NVI-7968	17	14	2	6	9	10	5	27	12	4	1
NVI-7970	19	17	6	17	15	15	6	23	4	11	3
NVI-8066	19	13	2	6	9	11	4	28	9	4	1
NVI-8074	18	13	2	6	10	11	4	24	8	4	1
NVI-8076	19	13	2	6	9	11	4	28	9	4	1
NVI-8202	20	13	2	6	9	11	4	28	10	4	1
NVI-8270	16	11	8	5	0	4	2	5	7	4
NVI-8331	18	17	6	17	15	15	6	23	4	11	3
NVI-8363	19	16	6	18	15	16	6	23	12	11	3
NVI-8387	17	13	2	6	13	11	4	28	8	4	1
NVI-8421	17	13	2	6	10	11	4	28	9	4	1
NVI-8422	17	13	2	6	10	11	4	28	9	4	1
NVI-8507	19	13	2	6	9	10	5	28	9	4	1
NVI-8508	13	14	2	6	9	10	5	27	10	4	1
NVI-8510	19	17	6	17	16	16	7	23	9	11	3
NVI-8511	19	17	6	17	15	15	6	23	4	11	3
NVI-8512	19	17	6	17	15	15	6	23	4	11	3
NVI-8513	19	17	6	17	15	15	6	24	4	11	3
NVI-8522	18	13	2	6	11	11	4	28	8	4	1
NVI-8524	17	13	2	6	9	11	5	12	9	4	1
NVI-8525	17	13	2	6	9	11	5	29	9	4	1
NVI-8526	17	13	2	6	9	11	5	29	9	4	1
NVI-8527	17	13	2	6	9	11	5	29	9	4	1
NVI-8539	18	13	2	6	9	11	5	28	8	4	1
NVI-8559	17	13	2	6	10	11	4	28	7	4	1
NVI-8567	18	13	2	6	8	10	5	29	7	4	1
NVI-8618	17	13	2	6	9	11	5	29	9	4	1
NVI-8668	17	13	2	6	9	11	5	29	10	4	1
NVI-8670	18	13	2	6	9	11	5	29	9	4	1
NVI-8680	17	13	2	6	9	11	4	28	9	4	1
NVI-8710	19	16	6	17	15	17	6	24	9	11	3
NVI-8749	17	13	2	6	9	11	5	29	10	4	1
NVI-8898	17	13	2	6	10	11	4	21	7	4	1
NVI-9018	18	14	2	6	12	10	5	27	11	4	1
NVI-9021	17	14	2	6	12	10	5	27	11	4	1
NVI-9055	18	13	2	6	9	11	5	28	9	4	1
NVI-9082	18	13	2	6	9	11	4	28	9	4	1
NVI-9162	17	14	2	6	12	10	5	28	11	4	1
NVI-9163	18	14	2	6	12	10	5	27	12	4	1
NVI-9240	17	13	2	6	9	11	5	28	9	4	1
NVI-9241	17	13	2	6	9	11	5	30	9	4	1
NVI-9327	19	16	6	17	15	16	6	23	8	11	3
NVI-9336	7	13	2	6	9	11	5	29	9	4	1
NVI-9394	17	14	2	6	9	12	4	28	9	4	1
NVI-9395	17	13	2	6	9	11	4	28	9	4	1
NVI-9396	17	13	2	6	9	11	4	24	8	4	1
NVI-9397	9	13	2	6	8	11	4	28	9	4	1
NVI-9587	18	13	2	6	9	10	5	29	7	4	1
NVI-9588	18	13	2	6	9	11	4	28	9	4	1
NVI-9589	18	13	2	6	9	11	4	28	9	4	1
NVI-9590	19	13	2	6	9	11	4	28	10	4	1
NVI-9592	16	13	2	6	7	10	5	29	7	4	1
NVI-9593	18	13	2	6	9	11	4	28	8	4	1
NVI-9594	18	13	2	6	7	10	5	29	7	4	1
NVI-9595	18	13	2	6	10	11	4	28	8	4	1
NVI-9596	17	13	2	6	9	11	4	35	11	4	1
NVI-9597	17	13	2	6	9	11	4	28	9	4	1
NVI-9598	17	15	2	6	10	11	4	28	8	4	1
NVI-9654	17	14	2	6	12	10	5	27	12	4	1
NVI-9656	17	13	2	6	9	11	4	28	10	4	1
NVI-9657	18	13	2	6	9	11	4	28	10	4	1
NVI-9681	19	17	6	17	15	16	7	23	8	11	3
NVI-9698	17	13	2	6	9	11	5	28	9	4	1
NVI-9700	17	13	2	6	9	11	5	28	9	4	1
NVI-9706	18	14	2	6	12	10	5	27	12	4	1
NVI-9730	19	12	2	6	10	10	5	27	8	4	1
NVI-9731	17	13	2	6	9	11	5	28	9	4	1
NVI-9732	17	13	2	6	9	11	5	28	9	4	1
NVI-9808	17	13	2	6	9	11	4	28	9	4	1
NVI-9809	18	13	2	6	9	11	4	28	9	4	1
NVI-9810	18	13	2	6	9	11	4	28	9	4	1
NVI-9811	18	13	2	6	9	11	4	28	8	4	1
NVI-9812	19	12	2	6	10	10	5	27	8	4	1
NVI-9813	17	13	2	6	9	11	4	28	9	4	1
NVI-9814	18	13	2	6	12	11	4	28	8	4	1
NVI-9815	20	17	6	17	15	19	6	24	8	11	3
NVI-9818	18	13	2	6	9	11	4	28	8	4	1
NVI-9844	17	13	2	6	9	11	5	28	9	4	1
NVI-9902	18	13	2	6	9	11	4	28	9	4	1
NVI-9915	17	13	2	6	9	11	4	28	9	4	1
NVI-9916	17	13	2	6	9	11	4	28	9	4	1
NVI-9924	20	13	4	8	10	9	8	1	6	6
NVI-9925	24	3	5	12	14	16	2	1	9	7	2c
NVI-9949	17	13	2	6	9	11	5	28	9	4	1
NVI-9967	17	13	2	6	10	11	5	28	9	4	1
NVI-9968	19	17	6	17	15	16	7	23	8	11	3
NVI-10025	18	13	2	6	9	11	4	28	8	4	1
NVI-10026	18	13	2	6	9	11	4	28	9	4	1
NVI-10049	16	13	2	6	9	11	5	28	9	4	1
NVI-10050	17	13	2	6	9	11	5	28	8	4	1
NVI-10051	18	13	2	6	9	11	4	28	9	4	1
NVI-10052	14	13	2	6	9	11	5	27	10	4	1
NVI-10055	18	13	2	6	9	11	4	28	9	4	1
NVI-10084	17	13	2	6	9	11	4	28	9	4	1
NVI-10085	18	14	2	6	9	11	4	28	8	4	1
NVI-10127	17	13	2	6	9	11	4	28	8	4	1
NVI-10197	18	13	2	6	11	8	4	28	10	4	1
NVI-10199	18	17	6	17	15	16	6	23	7	11	3
NVI-10208	18	13	2	6	9	11	4	28	9	4	1
NVI-10215	18	13	2	6	12	11	4	28	9	4	1
NVI-10216	18	13	2	6	12	11	4	28	9	4	1
NVI-10217	18	13	2	6	12	11	4	28	8	4	1
NVI-10234	18	13	2	6	12	11	4	28	8	4	1
NVI-10252	17	14	2	6	9	11	4	28	9	4	1
NVI-10254	18	13	2	6	9	11	4	28	9	4	1
NVI-10290	19	18	6	17	15	17	6	23	8	11	3
NVI-10358	18	13	2	6	9	11	4	28	9	4	1
NVI-10361	18	13	2	6	9	11	4	28	8	4	1
NVI-10394	19	13	2	6	11	11	4	28	9	4	1
NVI-10401	17	13	2	6	9	11	5	28	10	4	1
NVI-10403	18	13	2	6	9	11	4	28	10	4	1
NVI-10404	19	17	6	17	15	16	7	23	7	11	3
NVI-10428	17	13	2	6	9	11	4	28	9	4	1
NVI-10429	18	13	2	6	9	11	4	28	9	4	1
NVI-10470	18	13	2	6	9	11	4	28	9	4	1
NVI-10499	18	14	2	6	12	10	5	27	13	4	1
NVI-10512	17	13	2	6	9	11	5	28	8	4	1
NVI-10515	18	13	2	6	9	11	4	24	10	4	1
NVI-10517	19	18	6	17	18	15	6	23	5	11	3
NVI-10541	18	13	2	6	9	11	4	28	9	4	1
NVI-10542	19	13	2	6	12	11	4	29	8	4	1
NVI-10561	18	13	2	6	9	11	4	28	10	4	1
NVI-10577	17	13	2	6	9	11	5	28	9	4	1
NVI-10587	26	12	6	20	9	23	3	9	10	6	8
NVI-10588	26	12	6	20	9	23	3	9	10	6	8
NVI-10589	17	20	14	19	10	15	2	4	10	4
NVI-10590	25	12	6	20	9	23	3	9	10	6	8
NVI-10591	25	12	6	20	9	23	3	9	7	6	8
NVI-10592	17	13	2	6	9	11	5	28	9	4	1
NVI-10600	17	13	2	6	9	11	5	27	9	4	1
NVI-10622	17	13	2	6	9	11	5	27	9	4	1
NVI-10704	19	13	2	6	9	11	5	28	11	4	1
NVI-10705	17	13	2	6	9	11	5	28	9	4	1
NVI-10706	17	13	2	6	9	11	5	27	9	4	1
NVI-10717	18	13	2	6	9	11	4	28	8	4	1
NVI-10724	17	13	2	6	9	11	5	28	10	4	1
NVI-10806	17	13	2	6	9	11	5	27	9	4	1
NVI-10860	19	13	2	6	9	11	4	28	10	4	1
NVI-10935	17	13	2	6	9	11	5	28	9	4	1
NVI-10936	16	10	2	6	8	10	5	25	4	4	1
NVI-10937	13	16	6	17	16	16	7	28	8	11	3
NVI-10946	17	13	2	6	9	11	5	28	10	4	1
NVI-10951	17	13	2	6	10	11	5	28	10	4	1
NVI-10974	17	13	2	6	9	11	5	28	10	4	1
NVI-10975	17	13	2	6	9	11	5	28	10	4	1
NVI-10976	18	13	2	6	9	11	5	28	10	4	1
NVI-10977	18	13	2	6	9	10	5	27	12	4	1
NVI-10978	20	13	2	6	9	10	5	27	10	4	1
NVI-10979	16	13	2	6	9	10	5	27	12	4	1
NVI-10980	19	16	6	20	14	16	6	23	12	11	3
NVI-10981	16	13	2	6	9	10	5	27	13	4	1
NVI-10982	17	13	2	6	9	10	5	27	11	4	1
NVI-10983	19	16	6	17	15	17	6	24	9	11	3
NVI-10984	19	16	6	17	15	17	6	24	9	11	3
NVI-10985	17	13	2	6	9	11	5	28	9	4	1
NVI-10986	17	13	2	6	9	11	5	28	8	4	1
NVI-10987	17	13	2	6	10	11	5	30	9	4	1
NVI-10988	17	13	2	6	9	11	5	27	9	4	1
NVI-10989	17	13	2	6	10	11	5	30	9	4	1
NVI-10990	17	13	2	6	9	11	5	28	10	4	1
NVI-10996	20	3	5	12	24	16	2	1	8	7	2c
NVI-10997	20	3	5	12	24	16	2	1	8	7	2c
NVI-10998	20	3	5	12	24	16	2	1	8	7	2c
NVI-10999	20	3	5	12	24	16	2	1	8	7	2c
NVI-11000	26	3	5	12	22	16	2	1	8	7	2c
NVI-11002	26	3	5	12	22	16	2	1	8	7	2c
NVI-11004	26	3	5	12	11	16	2	1	8	7	2c
NVI-11007	26	3	5	12	11	16	2	1	8	7	2c
NVI-11020	17	13	2	6	9	11	5	27	9	4	1
NVI-11021	17	13	2	6	9	11	5	28	9	4	1
NVI-11022	17	13	2	6	9	11	5	27	9	4	1
NVI-11023	17	13	2	6	9	11	5	27	9	4	1
NVI-11024	17	14	2	6	9	11	5	26	8	4	1
NVI-11025	17	13	2	6	9	11	5	27	9	4	1
NVI-11026	17	13	2	6	9	11	5	27	9	4	1
NVI-11027	17	13	2	6	9	11	5	27	9	4	1
NVI-11028	15	13	2	6	9	11	5	27	9	4	1
NVI-11036	17	13	2	6	9	11	5	29	9	4	1
NVI-11049	19	10	3	10	16	10	8	19	6	11	9
NVI-11050	18	10	3	10	16	10	8	19	6	11	9
NVI-11053	18	10	3	10	14	10	8	19	6	11	9
NVI-11054	18	10	3	10	16	10	8	19	6	11	9
NVI-11055	26	15	6	20	9	23	3	9	7	6	8
NVI-11056	18	10	3	10	16	10	8	19	6	11	9
NVI-11057	18	10	3	10	14	10	8	19	6	11	9
NVI-11058	18	10	3	10	14	10	8	19	6	11	9
NVI-11059	18	10	3	10	16	10	8	19	6	11	9
NVI-11060	18	10	3	10	14	10	8	19	6	11	9
NVI-11065	19	6	18	15	4	6	2	6	5	4
NVI-11073	20	7	16	5	7	6	4	5	6	4
NVI-11074	33	21	8	9	14	22	7	10	8	5	7
NVI-11075	32	21	8	9	13	22	7	8	8	5	7
NVI-11076	33	21	8	9	13	22	7	10	8	5	7
NVI-11077	33	21	8	9	13	22	7	10	8	5	7
NVI-11078	33	21	8	9	14	11	7	10	8	5	7
NVI-11079	32	21	8	9	14	11	7	10	8	5	7
NVI-11080	33	21	8	9	13	22	7	10	8	5	7
NVI-11081	33	21	8	9	13	22	7	10	8	5	7
NVI-11082	33	21	8	9	14	11	7	10	8	5	7
NVI-11083	33	21	8	9	13	22	7	10	8	5	7
NVI-11087	18	14	2	6	14	10	5	27	12	4	1
ATCC29473T	33	4	5	12	18	22	3	1	6	7	2b
CCM6094	18	4	5	12	13	30	3	1	8	7	2b
CSF007-82	37	4	5	12	16	30	3	1	8	7	2b
DVJ-04025	26	4	5	11	15	25	3	1	7	7	2a
DVJ-84015	27	4	5	11	19	28	3	1	9	7	2a
DVJ-84016	28	4	5	11	18	28	3	1	8	7	2a
DVJ-85051	28	4	5	11	18	29	3	1	8	7	2a
DVJ-86020	28	4	5	11	18	28	3	1	10	7	2a
DVJ-86021	28	4	5	11	18	28	3	1	10	7	2a
DVJ-86027	28	4	5	11	19	28	3	1	8	7	2a
DVJ-86038	28	4	5	11	18	27	3	1	8	7	2a
DVJ-86043	26	4	5	11	18	28	3	1	8	7	2a
DVJ-86047	22	10	6	17	15	16	8	17	5	11	3
DVJ-86052	28	4	5	11	18	29	3	1	7	7	2a
DVJ-93010	23	4	5	11	17	24	3	1	8	7	2a
DVJ-93046	30	4	5	11	14	25	3	1	11	7	2a
DVJ-99086	29	4	5	11	17	27	3	1	5	7	2a
DVJ-99167	26	4	5	11	14	25	3	1	11	7	2a
JR-1	30	3	5	12	22	16	2	1	7	7	2c
JR-11	19	3	5	12	22	16	2	1	8	7	2c
JR-11.29	27	6	2	7	27	8	9	7	10	5
JR-11.47	18	2	5	14	21	15	10	15	10	4
JR-11.73	24	5	5	12	16	26	3	1	3	6	2b
JR-15	19	3	5	12	22	16	2	1	9	7	2c
JR-1533	16	12	2	6	8	10	5	27	7	4	1
JR-2/85	37	5	3	18	8	17	3	10	4	7
JR-2599	29	6	5	28	17	11	9	11	8	4
JR-32	19	3	5	12	22	16	2	1	8	7	2c
JR-6807	19	17	6	17	15	16	6	23	8	11	3
JR-820317	32	5	7	6	0	11	2	2	10	0
JR-830118	34	13	3	18	7	14	3	16	4	7
JR-850812	20	24	14	17	10	13	2	6	8	4
JR-860821	20	24	14	17	10	14	2	6	8	4
JR-9	30	3	5	12	21	16	2	1	7	7	2c
JR-B14-102	20	4	5	8	17	17	8	2	7	5
JR-B16-8	20	4	5	8	18	18	8	2	7	5
JR-B9-28	0	1	5	11	0	8	3	15	0	5
JR-BV216	30	6	5	28	18	11	9	11	7	4
JR-C10-19	25	16	7	6	11	22	12	6	6	5
JR-CA10	30	3	6	12	16	11	2	1	7	7	2c
JR-E842	18	8	5	10	0	38	4	3	11	7
JR-RS2	47	9	5	7	18	11	6	1	10	10
JR-RS54	29	11	14	11	3	10	2	4	6	4
JR-RS75	29	3	5	12	19	15	2	1	7	7	2c
JR-RS80	25	11	3	17	10	8	6	10	6	13
NCTC12266	21	4	5	12	11	9	3	1	7	7	2b
NCTC12267	27	6	2	7	11	8	9	7	10	5
NCTC12268	23	5	6	8	21	11	8	4	12	7
NCTC12269	25	11	3	17	10	8	6	10	5	13
NCTC12270	20	9	8	4	24	10	3	7	8	4
NVH_3754	38	4	5	11	18	29	3	1	8	7	2a
NVH_3755	13	16	6	17	15	16	7	29	8	11	3
NVH_3756	35	4	5	11	18	29	3	1	8	7	2a
NVH_3757	19	16	3	10	15	10	8	17	10	12
NVH_3758	16	12	2	6	8	10	5	27	8	4	1
NVH_3759	28	4	5	11	18	29	3	1	8	7	2a
QMA0397	18	11	4	8	14	9	7	1	10	6	5
QMA0401	13	18	3	10	19	9	9	16	7	12
QMA0424	15	17	3	10	12	9	10	18	6	12
QMA0427	13	12	4	8	7	8	7	1	6	6	5
QMA0431	14	12	4	8	8	8	7	1	5	6	5
QMA0435	17	10	4	8	14	8	7	1	7	6	5
QMA0436	29	13	6	12	19	11	9	3	9	6
QMA0438	30	13	6	12	18	11	9	3	8	6
QMA0440	14	12	4	8	9	8	7	1	6	6	5
RD154	17	16	6	10	12	12	7	5	7	6
RD330	26	4	5	11	14	19	3	1	8	7	2a
RD336	13	10	5	7	16	11	8	13	6	5	6
RD338	17	17	3	10	16	10	8	5	8	13
RD340	33	21	2	6	14	6	6	13	7	4	4
RD356	17	19	10	7	22	18	12	3	5	5
RD358	23	11	4	7	21	12	3	9	5	7
RD370	26	26	12	12	40	14	8	3	5	6
RD386	31	4	5	12	18	24	3	1	6	7	2b
RD388	28	4	5	11	12	26	3	1	9	10	2a
RD404	34	21	2	6	14	8	6	13	7	4	4
RD406	23	18	10	7	22	17	13	3	6	5
RD426	34	21	2	6	14	8	6	13	7	4	4
RD444	15	9	5	7	11	11	9	13	6	5	6
RD446	36	21	2	6	14	8	6	13	7	4	4
RD468	34	21	2	6	14	8	6	13	7	4	4
RD502	36	20	2	6	14	8	6	13	7	4	4
RD512	37	21	2	6	14	8	6	13	7	4	4
RD514	15	10	5	7	18	11	8	13	6	5	6
RD516	28	4	5	11	11	16	4	1	8	7	2a
RD518	26	4	5	11	15	8	3	1	8	7	2a
RD520	25	4	5	11	14	19	3	1	8	7	2a
RD530	36	21	2	6	14	8	6	13	7	4	4
RD538	23	4	5	11	14	18	3	1	8	7	2a
RD542	13	10	5	7	12	11	8	15	6	5	6
RD544	16	14	3	10	17	11	8	12	7	12
RD552	14	10	5	7	14	11	9	13	5	5	6
RD556	23	4	5	11	15	18	3	1	8	7	2a
RD558	40	23	2	6	14	8	6	13	6	4	4
RD564	37	21	2	6	14	8	6	13	7	4	4
RD570	39	21	2	6	14	8	6	13	7	4	4
RD576	38	21	2	6	14	8	6	13	7	4	4
TW-11.1	27	4	5	12	16	30	3	1	11	7	2b
TW-11.26	22	4	5	12	17	27	3	1	4	6	2b
TW-11.28	24	4	5	12	12	29	3	1	5	6	2b
TW-11.30	28	17	7	24	28	19	7	9	7	6
TW-11.31	29	9	8	4	16	7	3	6	5	4
TW-11.33	24	4	5	12	11	28	3	1	5	6	2b
TW-11.34	20	4	5	12	22	17	3	1	6	7	2b
TW-11.4	20	4	5	12	11	9	3	1	7	7	2b
TW-11.40	26	4	5	12	19	18	3	1	5	6	2b
TW-11.43	16	10	4	8	17	8	7	1	8	6	5
TW-11.44	13	10	4	8	17	8	7	1	7	6	5
TW-11.46	19	27	2	5	17	11	8	14	6	4
TW-11.49	24	5	5	8	24	11	8	4	12	7
TW-11.5	21	4	5	12	8	29	3	1	11	7	2b
TW-11.50	18	2	5	14	16	16	11	15	11	4
TW-11.51	24	5	5	8	23	11	8	4	12	7
TW-11.54	31	4	5	12	24	30	3	1	7	7	2b
TW-11.55	20	4	5	12	11	9	3	1	7	7	2b
TW-11.57	23	6	2	7	12	10	11	7	7	5
TW-11.59	47	9	5	7	18	11	6	1	11	10
TW-11.62	18	7	4	11	18	6	3	1	4	5
TW-11.65	27	18	4	7	9	6	4	4	7	7
TW-11.66	29	8	8	4	16	8	3	5	7	4
TW-11.68	20	4	5	12	11	9	3	1	7	7	2b
TW-11.69	27	4	5	12	14	29	3	1	6	6	2b
TW-11.70	27	4	5	12	13	29	3	1	6	6	2b
TW-11.76	23	8	5	8	8	11	7	21	9	4
TW-11.97	30	6	2	7	4	5	7	9	11	5
TW-15-041	17	17	6	24	23	22	7	9	8	6
TW-15-066	17	17	6	24	24	22	7	9	8	6
TW-16-050	36	4	3	10	21	19	3	1	5	7
TW-F182	33	4	5	12	15	10	3	1	8	7	2b
TW-F183	30	3	5	12	21	15	2	1	9	7	2c
TW-F184	30	4	5	12	15	24	3	1	7	7	2b
TW-F185	23	5	5	12	16	26	3	1	3	6	2b
TW-F186	32	4	5	12	14	19	3	1	8	7	2a
TW-F190	35	4	5	12	15	15	3	1	7	7	2b
TW-F191	22	5	5	12	16	26	3	1	2	6	2b
TW-F195	32	3	5	12	20	14	2	1	8	7	2c
TW-F196	28	4	5	12	18	25	3	1	8	7	2b
TW-F198	28	4	5	12	16	25	3	1	8	7	2b
TW-F199	35	4	5	12	16	24	3	1	7	7	2b
TW-F200	29	4	5	12	15	23	3	1	6	7	2b
TW-F201	27	4	5	12	15	25	3	1	6	7	2b
TW-HEA-280	10	4	4	12	16	25	3	1	4	7	2b
TW-HEA-302	30	4	5	12	10	24	3	1	4	7	2b
