# Supplementary material for: Multilocus Variable-Number Tandem-Repeat Analysis of Yersinia ruckeri Confirms the Existence of Host Specificity, Geographic Endemism, and Anthropogenic Dissemination of Virulent Clones
Source: Appl Environ Microbiol. 2018 Aug 1;84(16):e00730-18. doi: 10.1128/AEM.00730-18 (PMC6070765; doi:10.1128/AEM.00730-18)
Supplement: Supplemental material [file AEM.00730-18_zam016188666sd3.xlsx]

## Sheet: Table S3
Table S3: MLST allele type (AT) and sequence type (ST) designations for Y. ruckeri strains/isolates investigated in this study following some modifications to the initial scheme (see Results). Only strains which were also typed by MLVA are included in the table, and any previously assigned (obsolete) AT and/or ST affiliations (1, 2) are indicated in parentheses. DNA sequences corresponding to the…
Strain/ isolate id.	Allele types of MLST loci						Sequence type
	glnA	gyrB	dnaJ	thrA	Y-HSP60	recA
NVI-495	1	2	3	1	1	1	40
NVI-1347	1	2	3	1	1	1	40
NVI-1365	7	2	4	4	1	1	22
NVI-1366	1	2	3	1	1	1	40
NVI-1367	1	2	3	1	1	1	40
NVI-1594	1	2	3	1	1	1	40
NVI-1660	1	2	3	1	1	1	40
NVI-2135	1	2	3	1	1	1	40
NVI-2197	1	2	3	1	1	1	40
NVI-2205	1	2	3	1	1	1	40
NVI-2274	1	2	3	1	1	1	40
NVI-2275	7	2	4	4	1	1	22
NVI-2329	1	2	3	1	1	1	40
NVI-2365	1	2	2	1	1	1	3
NVI-2775	1	2	3	1	1	1	40
NVI-2954	1	2	3	1	1	1	40
NVI-2966	7	2	4	4	1	1	22
NVI-2970	7	2	4	4	1	1	22
NVI-5089	1	2	1	1	1	1	13
NVI-5570	1	2	2	1	1	1	3
NVI-5635	7	2	1	4	1	1	41
NVI-6092	1	2	2	1	1	1	3
NVI-6130	1	2	2	1	1	1	3
NVI-6225	1	2	3	1	1	1	40
NVI-6287	1	2	2	1	1	1	3
NVI-6288	1	2	2	1	1	1	3
NVI-6939	1	2	2	1	1	1	3
NVI-6940	1	2	2	1	1	1	3
NVI-7059	1	2	2	1	1	1	3
NVI-7231	1	2	2	1	1	1	3
NVI-7348	1	2	2	1	1	1	3
NVI-7485	1	2	2	1	1	1	3
NVI-7531	1	2	2	1	1	1	3
NVI-8331	11 (accession no. MH156841)	2	3	1	1	1	42
NVI-8363	1	2	3	1	1	1	40
NVI-8507	1	2	2	1	1	1	3
NVI-8508	1	2	2	1	1	1	3
NVI-9018	1	2	2	1	1	1	3
NVI-9162	1	2	2	1	1	1	3
NVI-9163	1	2	2	1	1	1	3
NVI-9654	1	2	2	1	1	1	3
NVI-9656	1	2	2	1	1	1	3
NVI-9681	1	2	3	1	1	1	40
NVI-9698	1	2	2	1	1	1	3
NVI-9706	1	2	2	1	1	1	3
NVI-10428	1	2	2	1	1	1	3
NVI-10587	1	2	1	1	6 (accession no. MH156844)	1	43
ATCC29473T	1	1	1	1 (5)	1	1 (5)	1 (31)
CSF007-82	1	1	1	1	1	1	1
DVJ-04025	1	1	1	1	1	1	1
DVJ-84015	1	1	1	1	1	1	1
DVJ-84016	1	1	1	1	1	1	1
DVJ-85051	1	1	1	1	1	1	1
DVJ-86020	1	1	1	1	1	1	1
DVJ-86021	1	1	1	1	1	1	1
DVJ-86038	1	1	1	1	1	1	1
DVJ-86043	1	1	1	1	1	1	1
DVJ-93010	1	1	1	1	1	1	1
DVJ-93046	1	1	1	1	1	1	1
DVJ-99086	1	1	1	1	1	1	1
JR-1	1	1	1	3	1	1	28
JR-11	1	3	1	1	1	1	9
JR-11.29	2	1	2	1 (2)	1	1	4
JR-11.47	3	1	1	1 (2)	1	1	6
JR-11.73	1	1	1	1 (2)	1	2	29
JR-15	1	4	1	1	1	1	11
JR-2/85	9	1	6	1	1	1	20
JR-2599	1	1	2	1	1	1	7
JR-32	1	3	1	1 (2)	1	1	9 (12)
JR-6807	1	2	3	1	3	1	8
JR-820317	7	2	1	1 (2)	1	1	25
JR-830118	1	1	6	1 (2)	1	1	23
JR-850812	7	2	4	4	1	1	22
JR-860821	7	1	4	4	1	1	17
JR-9	4	1	1	1	1	1	10
JR-B14-102	1	2	2	1 (2)	1	1	3
JR-B16-8	1	5	2	1	1	1	18
JR-B9-28	8	6	5	1 (2)	4	4	19
JR-BV216	1	1	2	1 (2)	1	1	7 (14)
JR-C10-19	1	5	2	1 (2)	1	1	18 (26)
JR-CA10	1	1	1	1 (2)	1	1	1 (2)
JR-E842	1	2	1	1	1	1	13
JR-RS2	1	1	2	1 (2)	2	1	5
JR-RS54	7	2	4	1 (2)	1	1	21
JR-RS75	1	1	4	4	1	1	24
JR-RS80	7	2	7	1 (2)	1	1	27
NCTC12266	1	1	1	1	1	1	1
NCTC12267	5	1	2	1 (2, 5)	1	1 (5)	15 (32)
NCTC12268	1	2	6	1 (5)	1	1 (5)	33
NCTC12269	5	1	7	1 (5)	1	1 (5)	34
NCTC12270	10	2	1	4 (6)	1	1 (5)	35
QMA0397	7	2	6	1	1	1	44
QMA0401	7	1	2	1	1	1	45
QMA0424	7	1	2	1	1	1	45
QMA0427	7	2	6	1	1	1	44
QMA0431	7	2	6	1	1	1	44
QMA0435	7	2	6	1	1	1	44
QMA0436	1	2	8 (accession no. MH156842)	7	1	1	46
QMA0438	1	2	8	7 (accession no. MH156843)	1	1	46
QMA0440	0a	2	6	1	1	1	47
RD330	1	1	1	1	1	1	1
RD340	1	2	2	1	1	1	3
RD386	1	1	1	1	1	1	1
RD468	1	2	2	1	1	1	3
RD520	1	1	1	1	1	1	1
TW-11.1	1	1	1	1	1	1	1
TW-11.26	1	1	1	1	1	1	1
TW-11.28	1	1	1	1	1	1	1
TW-11.30	1	2	2	1	1	1	3
TW-11.31	10	2	1	4	1	1	35
TW-11.33	1	1	1	1	1	1	1
TW-11.34	1	1	1	1	1	1	1
TW-11.4	1	1	1	1	1	1	1
TW-11.40	1	1	1	1	1	1	1
TW-11.43	7	2	6	1	1	1	44
TW-11.44	7	2	6	1	1	1	44
TW-11.46	1	2	2	1	1	1	3
TW-11.49	1	2	6	1	1	1	33
TW-11.5	1	1	1	1	1	1	1
TW-11.50	1	2	2	1	1	1	3
TW-11.51	1	2	6	1	1	1	33
TW-11.54	1	1	1	1	1	1	1
TW-11.55	1	1	1	1	1	1	1
TW-11.57	5	1	2	1	1	1	15
TW-11.59	1	1	2	1	2	1	5
TW-11.62	1	2	2	1	1	1	3
TW-11.65	1	2	1	1	1	1	13
TW-11.66	10	2	1	4	1	1	35
TW-11.68	1	1	1	1	1	1	1
TW-11.69	1	1	1	1	1	1	1
TW-11.70	1	1	1	1	1	1	1
TW-11.76	7	1	2	1	1	1	45
TW-11.97	5	1	2	1	1	1	15
TW-F191	1	1	1	1	1	1	1
a: The missing glnA locus in strain QMA0440 was assigned as AT 0.
